# Supplementary material for: Mortality in people with mental disorders in Poland: A nationwide, register-based cohort study
Source: Eur Psychiatry. 2022 Nov 18;66(1):e2. doi: 10.1192/j.eurpsy.2022.2341 (PMC9879895; doi:10.1192/j.eurpsy.2022.2341)
Supplement: Supplementary file 1 [file S0924933822023410sup001.zip]

Archive with 9 entries (9 files):
- S0924933822023410sup001.tif
- S0924933822023410sup002.tif
- S0924933822023410sup003.tif
- S0924933822023410sup004.docx
- S0924933822023410sup005.docx
- S0924933822023410sup006.docx
- S0924933822023410sup007.docx
- S0924933822023410sup008.docx
- S0924933822023410sup009.docx
